# Supplementary material for: Terminal Effector CD8 T Cells Defined by an IKZF2+IL-7R− Transcriptional Signature Express FcγRIIIA, Expand in HIV Infection, and Mediate Potent HIV-Specific Antibody-Dependent Cellular Cytotoxicity
Source: J Immunol. 2019 Sep 13;203(8):2210–21. doi: 10.4049/jimmunol.1900422 (PMC6778306; doi:10.4049/jimmunol.1900422)
Supplement: Data Supplement [file JI_1900422.zip]

Archive with 2 entries (2 files):
- JI_1900422_Supplemental_Material_1.pdf
- manifest.xml
